# Supplementary material for: Horizontal gene transfer after faecal microbiota transplantation in adolescents with obesity
Source: Microbiome. 2024 Feb 12;12:26. doi: 10.1186/s40168-024-01748-6 (PMC10860221; doi:10.1186/s40168-024-01748-6)
Supplement: Supplementary file 2 — Additional file 1: Table S1. Number of participants in each group at each timepoint. [file 40168_2024_1748_MOESM1_ESM.xlsx]

## Sheet: Sheet1
Table S1: Number of participants in each group at each timepoint
	Baseline			Week 6			Week 12			Week 26
	Female	Male	Total	Female	Male	Total	Female	Male	Total	Female	Male	Total
FMT*	25	17	42	24	15	39	23	14	37	22	14	36
Placebo	26	19	45	26	18	44	23	17	40	23	17	40
Total	51	36	87	50	33	83	46	31	77	45	31	76
Total recipient samples			323
Total donor samples			58
Total no. samples			381
*FMT = faecal microbiota transplantation
