# Supplementary material for: Horizontal gene transfer after faecal microbiota transplantation in adolescents with obesity
Source: Microbiome. 2024 Feb 12;12:26. doi: 10.1186/s40168-024-01748-6 (PMC10860221; doi:10.1186/s40168-024-01748-6)
Supplement: Supplementary file 3 — Additional file 2: Table S2. Number of contigs with horizontal gene transfer (HGT) per sample from the WAAFLE output. [file 40168_2024_1748_MOESM2_ESM.xlsx]

## Sheet: Sheet1
Table S2: Number of contigs with horizontal gene transfer (HGT) per sample from the WAAFLE output
Sample_ID	Participant_ID	Timepoint	Group	Sex	Number of contigs with HGT	Number of contigs without HGT	Number of unclassified contigs
DF12D2	DF12	Donor	Donor	Female	116	37555	28423
DF12D3	DF12	Donor	Donor	Female	76	36352	27974
DF12D4	DF12	Donor	Donor	Female	110	33148	26026
DF12D5	DF12	Donor	Donor	Female	130	39381	34580
DF12D6	DF12	Donor	Donor	Female	125	34793	26100
DF12D7	DF12	Donor	Donor	Female	87	32772	26205
DF12D8	DF12	Donor	Donor	Female	105	39696	36595
DF12D9	DF12	Donor	Donor	Female	81	29049	28756
DF14D2	DF14	Donor	Donor	Female	151	50618	43483
DF14D3	DF14	Donor	Donor	Female	115	43391	32194
DF14D4	DF14	Donor	Donor	Female	126	49191	42889
DF14D5	DF14	Donor	Donor	Female	154	55849	43390
DF14D6	DF14	Donor	Donor	Female	160	67262	39473
DF14D7	DF14	Donor	Donor	Female	170	58212	46056
DF14D8	DF14	Donor	Donor	Female	141	45644	37917
DF14D9	DF14	Donor	Donor	Female	165	66046	46696
DF16D2	DF16	Donor	Donor	Female	161	76700	121673
DF16D3	DF16	Donor	Donor	Female	132	62349	100782
DF16aD4	DF16	Donor	Donor	Female	175	75021	93827
DF16bD4	DF16	Donor	Donor	Female	123	63761	80154
DF16D5	DF16	Donor	Donor	Female	180	78867	113478
DF16D6	DF16	Donor	Donor	Female	174	78604	123982
DF16D7	DF16	Donor	Donor	Female	150	74579	114424
DF16D8	DF16	Donor	Donor	Female	169	76922	97370
DF16D9	DF16	Donor	Donor	Female	161	64227	97737
DF17aD2	DF17	Donor	Donor	Female	160	53533	26033
DF17bD2	DF17	Donor	Donor	Female	140	55698	29816
DF17D3	DF17	Donor	Donor	Female	118	53799	32770
DF17D4	DF17	Donor	Donor	Female	138	46545	25538
DF17D5	DF17	Donor	Donor	Female	135	43067	25092
DF17D6	DF17	Donor	Donor	Female	170	65916	40247
DF17D7	DF17	Donor	Donor	Female	181	60958	33781
DF17D8	DF17	Donor	Donor	Female	135	52236	29908
DF17D9	DF17	Donor	Donor	Female	182	60639	34698
DM03D1	DM03	Donor	Donor	Male	130	46405	33383
DM03D2	DM03	Donor	Donor	Male	108	45450	37042
DM03D3	DM03	Donor	Donor	Male	111	39195	31395
DM03D4	DM03	Donor	Donor	Male	123	46061	45029
DM03D5	DM03	Donor	Donor	Male	111	41703	25123
DM03D6	DM03	Donor	Donor	Male	105	42943	37810
DM05D1	DM05	Donor	Donor	Male	102	36861	35487
DM07D1	DM07	Donor	Donor	Male	166	60251	50941
DM07D2	DM07	Donor	Donor	Male	167	62341	59101
DM07D3	DM07	Donor	Donor	Male	191	64387	59490
DM07D4	DM07	Donor	Donor	Male	163	51393	66697
DM07D5	DM07	Donor	Donor	Male	203	58578	57321
DM07D6	DM07	Donor	Donor	Male	154	54887	66541
DM08D1	DM08	Donor	Donor	Male	147	64958	33185
DM08D2	DM08	Donor	Donor	Male	97	62299	36263
DM08D3	DM08	Donor	Donor	Male	157	59976	44623
DM08D4	DM08	Donor	Donor	Male	188	71729	59984
DM08D5	DM08	Donor	Donor	Male	138	57855	48055
DM08D6	DM08	Donor	Donor	Male	190	75273	55912
DM12D2	DM12	Donor	Donor	Male	75	39516	21579
DM12D3	DM12	Donor	Donor	Male	117	50964	33483
DM12D4	DM12	Donor	Donor	Male	102	44086	31657
DM12D5	DM12	Donor	Donor	Male	95	52278	32479
DM12D6	DM12	Donor	Donor	Male	132	53972	36936
TF01BL	TF01	Baseline	FMT	Female	94	29802	20041
TF016wk	TF01	Week 6	FMT	Female	87	32616	14754
TF0112wk	TF01	Week 12	FMT	Female	112	52624	42240
TF0126wk	TF01	Week 26	FMT	Female	102	59966	44168
TF02BL	TF02	Baseline	Placebo	Female	200	68183	78701
TF026wk	TF02	Week 6	Placebo	Female	171	57141	71831
TF0212wk	TF02	Week 12	Placebo	Female	148	62234	48878
TF0226wk	TF02	Week 26	Placebo	Female	216	70688	84082
TF03BL	TF03	Baseline	FMT	Female	110	42397	49937
TF036wk	TF03	Week 6	FMT	Female	93	39662	30568
TF0312wk	TF03	Week 12	FMT	Female	152	69590	90127
TF0326wk	TF03	Week 26	FMT	Female	187	71946	87659
TF04BL	TF04	Baseline	FMT	Female	108	51083	45008
TF05BL	TF05	Baseline	Placebo	Female	115	40380	23733
TF056wk	TF05	Week 6	Placebo	Female	66	30907	23766
TF0512wk	TF05	Week 12	Placebo	Female	101	38548	18921
TF0526wk	TF05	Week 26	Placebo	Female	130	47240	42249
TF06BL	TF06	Baseline	Placebo	Female	140	58574	38655
TF066wk	TF06	Week 6	Placebo	Female	178	71544	53425
TF0612wk	TF06	Week 12	Placebo	Female	126	57074	49900
TF0626wk	TF06	Week 26	Placebo	Female	120	62392	46449
TF07BL	TF07	Baseline	Placebo	Female	116	37044	40522
TF076wk	TF07	Week 6	Placebo	Female	157	59025	58384
TF0712wk	TF07	Week 12	Placebo	Female	107	51861	40054
TF0726wk	TF07	Week 26	Placebo	Female	145	48595	51889
TF08BL	TF08	Baseline	FMT	Female	101	39805	29992
TF086wk	TF08	Week 6	FMT	Female	135	52020	16880
TF09BL	TF09	Baseline	Placebo	Female	213	91111	53836
TF096wk	TF09	Week 6	Placebo	Female	139	64010	47648
TF10BL	TF10	Baseline	FMT	Female	150	60488	32767
TF106wk	TF10	Week 6	FMT	Female	143	60185	24871
TF1012wk	TF10	Week 12	FMT	Female	63	31273	9229
TF1026wk	TF10	Week 26	FMT	Female	126	37911	29371
TF11BL	TF11	Baseline	FMT	Female	97	30872	21515
TF116wk	TF11	Week 6	FMT	Female	124	66104	36918
TF1112wk	TF11	Week 12	FMT	Female	181	58913	42978
TF1126wk	TF11	Week 26	FMT	Female	140	59493	40832
TF12BL	TF12	Baseline	Placebo	Female	170	74599	58029
TF126wk	TF12	Week 6	Placebo	Female	124	56422	30667
TF1212wk	TF12	Week 12	Placebo	Female	147	55312	35799
TF1226wk	TF12	Week 26	Placebo	Female	152	63588	42062
TF13BL	TF13	Baseline	FMT	Female	170	61531	39749
TF136wk	TF13	Week 6	FMT	Female	142	63228	51761
TF1312wk	TF13	Week 12	FMT	Female	172	60749	36460
TF1326wk	TF13	Week 26	FMT	Female	197	75643	54082
TF14BL	TF14	Baseline	Placebo	Female	233	67662	54536
TF146wk	TF14	Week 6	Placebo	Female	152	70833	47703
TF15BL	TF15	Baseline	Placebo	Female	74	29186	36395
TF156wk	TF15	Week 6	Placebo	Female	68	28502	27982
TF1512wk	TF15	Week 12	Placebo	Female	92	31977	34312
TF1526wk	TF15	Week 26	Placebo	Female	69	27199	22785
TF16BL	TF16	Baseline	FMT	Female	144	47040	32650
TF166wk	TF16	Week 6	FMT	Female	116	51618	37175
TF1612wk	TF16	Week 12	FMT	Female	105	49286	27874
TF1626wk	TF16	Week 26	FMT	Female	123	59695	35650
TF17BL	TF17	Baseline	Placebo	Female	132	43719	23666
TF176wk	TF17	Week 6	Placebo	Female	108	51698	30041
TF1712wk	TF17	Week 12	Placebo	Female	157	68571	46919
TF1726wk	TF17	Week 26	Placebo	Female	155	53454	34483
TF18BL	TF18	Baseline	Placebo	Female	161	58134	38557
TF186wk	TF18	Week 6	Placebo	Female	155	57120	32758
TF1812wk	TF18	Week 12	Placebo	Female	73	26955	23380
TF1826wk	TF18	Week 26	Placebo	Female	151	64591	45034
TF19BL	TF19	Baseline	FMT	Female	141	54835	51978
TF196wk	TF19	Week 6	FMT	Female	116	60044	42695
TF1912wk	TF19	Week 12	FMT	Female	147	54544	57024
TF1926wk	TF19	Week 26	FMT	Female	162	75560	77270
TF20BL	TF20	Baseline	FMT	Female	132	65023	50721
TF206wk	TF20	Week 6	FMT	Female	134	64700	56373
TF2012wk	TF20	Week 12	FMT	Female	105	65018	60011
TF2026wk	TF20	Week 26	FMT	Female	172	74526	56515
TF21BL	TF21	Baseline	FMT	Female	89	35576	22785
TF216wk	TF21	Week 6	FMT	Female	181	88437	44953
TF2112wk	TF21	Week 12	FMT	Female	146	70486	47630
TF2126wk	TF21	Week 26	FMT	Female	209	85868	65766
TF22BL	TF22	Baseline	FMT	Female	121	52949	29715
TF226wk	TF22	Week 6	FMT	Female	158	60981	46985
TF2212wk	TF22	Week 12	FMT	Female	185	81391	48101
TF2226wk	TF22	Week 26	FMT	Female	132	61972	53030
TF23BL	TF23	Baseline	FMT	Female	67	32494	10849
TF236wk	TF23	Week 6	FMT	Female	210	76300	68032
TF2312wk	TF23	Week 12	FMT	Female	100	50534	24439
TF2326wk	TF23	Week 26	FMT	Female	169	61353	42948
TF24BL	TF24	Baseline	Placebo	Female	112	47689	28526
TF246wk	TF24	Week 6	Placebo	Female	153	57014	32531
TF2412wk	TF24	Week 12	Placebo	Female	148	55638	36816
TF2426wk	TF24	Week 26	Placebo	Female	125	40206	35030
TF25BL	TF25	Baseline	Placebo	Female	129	49130	23376
TF256wk	TF25	Week 6	Placebo	Female	77	36376	23028
TF2512wk	TF25	Week 12	Placebo	Female	189	54653	37892
TF2526wk	TF25	Week 26	Placebo	Female	157	59678	28338
TF26BL	TF26	Baseline	Placebo	Female	115	59104	41189
TF266wk	TF26	Week 6	Placebo	Female	113	51710	38754
TF2612wk	TF26	Week 12	Placebo	Female	109	60769	38170
TF2626wk	TF26	Week 26	Placebo	Female	76	40524	22664
TF27BL	TF27	Baseline	Placebo	Female	190	72455	44613
TF276wk	TF27	Week 6	Placebo	Female	205	67499	53676
TF2712wk	TF27	Week 12	Placebo	Female	194	70943	36435
TF2726wk	TF27	Week 26	Placebo	Female	148	69717	57129
TF28BL	TF28	Baseline	FMT	Female	96	35242	17285
TF286wk	TF28	Week 6	FMT	Female	155	64002	25230
TF2812wk	TF28	Week 12	FMT	Female	109	29182	13917
TF2826wk	TF28	Week 26	FMT	Female	131	48276	13275
TF29BL	TF29	Baseline	FMT	Female	67	32273	11655
TF296wk	TF29	Week 6	FMT	Female	144	69770	53051
TF2912wk	TF29	Week 12	FMT	Female	210	79515	48937
TF2926wk	TF29	Week 26	FMT	Female	153	70021	47557
TF30BL	TF30	Baseline	FMT	Female	155	56043	29871
TF306wk	TF30	Week 6	FMT	Female	149	56642	36883
TF3012wk	TF30	Week 12	FMT	Female	134	51030	30050
TF3026wk	TF30	Week 26	FMT	Female	229	75430	47239
TF31BL	TF31	Baseline	Placebo	Female	90	32606	17044
TF316wk	TF31	Week 6	Placebo	Female	112	56088	26845
TF3112wk	TF31	Week 12	Placebo	Female	98	39621	24678
TF3126wk	TF31	Week 26	Placebo	Female	148	36636	21104
TF32BL	TF32	Baseline	Placebo	Female	102	50606	36959
TF326wk	TF32	Week 6	Placebo	Female	157	38550	30148
TF3212wk	TF32	Week 12	Placebo	Female	112	46278	30831
TF3226wk	TF32	Week 26	Placebo	Female	114	59326	37186
TF33BL	TF33	Baseline	Placebo	Female	135	63894	38532
TF336wk	TF33	Week 6	Placebo	Female	139	68405	33210
TF34BL	TF34	Baseline	FMT	Female	182	63708	49888
TF346wk	TF34	Week 6	FMT	Female	97	54800	33872
TF3412wk	TF34	Week 12	FMT	Female	195	70809	65284
TF3426wk	TF34	Week 26	FMT	Female	188	74432	76098
TF35BL	TF35	Baseline	FMT	Female	158	47713	35732
TF356wk	TF35	Week 6	FMT	Female	220	67435	48556
TF3512wk	TF35	Week 12	FMT	Female	177	70020	50884
TF3526wk	TF35	Week 26	FMT	Female	147	62626	51541
TF36BL	TF36	Baseline	FMT	Female	95	52138	34780
TF366wk	TF36	Week 6	FMT	Female	135	53132	39745
TF3612wk	TF36	Week 12	FMT	Female	127	60439	30984
TF3626wk	TF36	Week 26	FMT	Female	205	80501	54990
TF37BL	TF37	Baseline	Placebo	Female	197	51115	42365
TF376wk	TF37	Week 6	Placebo	Female	101	67428	16409
TF3712wk	TF37	Week 12	Placebo	Female	144	51911	55772
TF3726wk	TF37	Week 26	Placebo	Female	108	48219	29170
TF38BL	TF38	Baseline	FMT	Female	171	52795	49612
TF386wk	TF38	Week 6	FMT	Female	161	69821	61916
TF3812wk	TF38	Week 12	FMT	Female	130	55702	59841
TF3826wk	TF38	Week 26	FMT	Female	153	65569	71476
TF39BL	TF39	Baseline	FMT	Female	113	53868	39611
TF396wk	TF39	Week 6	FMT	Female	110	60035	67222
TF3912wk	TF39	Week 12	FMT	Female	184	77967	63977
TF3926wk	TF39	Week 26	FMT	Female	100	73460	61355
TF40BL	TF40	Baseline	Placebo	Female	110	49225	33877
TF406wk	TF40	Week 6	Placebo	Female	115	50140	23977
TF4012wk	TF40	Week 12	Placebo	Female	86	37616	30639
TF4026wk	TF40	Week 26	Placebo	Female	138	49317	27721
TF41BL	TF41	Baseline	Placebo	Female	157	62255	44466
TF416wk	TF41	Week 6	Placebo	Female	178	57267	31914
TF4112wk	TF41	Week 12	Placebo	Female	172	54908	40497
TF4126wk	TF41	Week 26	Placebo	Female	192	73830	46153
TF42BL	TF42	Baseline	FMT	Female	101	39049	22360
TF426wk	TF42	Week 6	FMT	Female	173	60903	58767
TF4212wk	TF42	Week 12	FMT	Female	156	69082	53872
TF4226wk	TF42	Week 26	FMT	Female	194	67862	50039
TF43BL	TF43	Baseline	FMT	Female	141	48733	43482
TF436wk	TF43	Week 6	FMT	Female	157	64911	36561
TF4312wk	TF43	Week 12	FMT	Female	163	67678	51044
TF4326wk	TF43	Week 26	FMT	Female	121	52768	51192
TF44BL	TF44	Baseline	Placebo	Female	89	31649	10853
TF446wk	TF44	Week 6	Placebo	Female	139	51554	26001
TF4412wk	TF44	Week 12	Placebo	Female	51	21540	7009
TF4426wk	TF44	Week 26	Placebo	Female	155	48381	29749
TF45BL	TF45	Baseline	Placebo	Female	107	45694	29701
TF456wk	TF45	Week 6	Placebo	Female	211	71609	38969
TF4512wk	TF45	Week 12	Placebo	Female	206	67422	51332
TF4526wk	TF45	Week 26	Placebo	Female	189	66878	44818
TF46BL	TF46	Baseline	FMT	Female	129	35498	19920
TF466wk	TF46	Week 6	FMT	Female	124	42775	21164
TF4612wk	TF46	Week 12	FMT	Female	262	84112	63191
TF47BL	TF47	Baseline	Placebo	Female	157	61519	36866
TF476wk	TF47	Week 6	Placebo	Female	195	84469	48621
TF4712wk	TF47	Week 12	Placebo	Female	166	72260	46433
TF4726wk	TF47	Week 26	Placebo	Female	259	85147	65932
TF48BL	TF48	Baseline	Placebo	Female	148	57895	53442
TF486wk	TF48	Week 6	Placebo	Female	202	64908	51609
TF4812wk	TF48	Week 12	Placebo	Female	179	68905	62968
TF4826wk	TF48	Week 26	Placebo	Female	197	71790	60194
TF49BL	TF49	Baseline	FMT	Female	116	51128	57419
TF496wk	TF49	Week 6	FMT	Female	127	60518	58742
TF4912wk	TF49	Week 12	FMT	Female	178	67052	76176
TF4926wk	TF49	Week 26	FMT	Female	160	68653	56549
TF50BL	TF50	Baseline	Placebo	Female	125	47109	43975
TF506wk	TF50	Week 6	Placebo	Female	137	61698	38452
TF5012wk	TF50	Week 12	Placebo	Female	144	60699	45983
TF5026wk	TF50	Week 26	Placebo	Female	198	70468	56648
TF51BL	TF51	Baseline	Placebo	Female	169	52261	34390
TF516wk	TF51	Week 6	Placebo	Female	134	44802	24853
TF5112wk	TF51	Week 12	Placebo	Female	147	49862	31270
TF5126wk	TF51	Week 26	Placebo	Female	188	51083	38950
TM01BL	TM01	Baseline	FMT	Male	112	40099	14181
TM016wk	TM01	Week 6	FMT	Male	78	33846	15361
TM0112wk	TM01	Week 12	FMT	Male	134	53249	31654
TM0126wk	TM01	Week 26	FMT	Male	193	54603	25724
TM02BL	TM02	Baseline	FMT	Male	140	45700	33534
TM026wk	TM02	Week 6	FMT	Male	189	51896	24013
TM0212wk	TM02	Week 12	FMT	Male	118	56591	34008
TM0226wk	TM02	Week 26	FMT	Male	173	44200	28646
TM03BL	TM03	Baseline	Placebo	Male	165	69485	37155
TM036wk	TM03	Week 6	Placebo	Male	104	50036	36739
TM0312wk	TM03	Week 12	Placebo	Male	211	69421	36775
TM0326wk	TM03	Week 26	Placebo	Male	186	65269	36074
TM04BL	TM04	Baseline	FMT	Male	173	64188	32208
TM046wk	TM04	Week 6	FMT	Male	143	60704	43775
TM0412wk	TM04	Week 12	FMT	Male	188	68424	46212
TM0426wk	TM04	Week 26	FMT	Male	145	53149	33220
TM05BL	TM05	Baseline	FMT	Male	130	59042	70529
TM056wk	TM05	Week 6	FMT	Male	106	42589	50057
TM0512wk	TM05	Week 12	FMT	Male	165	56431	72590
TM0526wk	TM05	Week 26	FMT	Male	150	62142	65373
TM06BL	TM06	Baseline	Placebo	Male	153	57569	41911
TM066wk	TM06	Week 6	Placebo	Male	100	49894	32941
TM0612wk	TM06	Week 12	Placebo	Male	209	57461	42835
TM0626wk	TM06	Week 26	Placebo	Male	173	47086	35328
TM07BL	TM07	Baseline	Placebo	Male	130	52680	55449
TM076wk	TM07	Week 6	Placebo	Male	157	63055	71339
TM0712wk	TM07	Week 12	Placebo	Male	200	80099	81368
TM0726wk	TM07	Week 26	Placebo	Male	220	86420	71787
TM08BL	TM08	Baseline	FMT	Male	143	44694	29247
TM086wk	TM08	Week 6	FMT	Male	161	61613	44549
TM0812wk	TM08	Week 12	FMT	Male	233	81136	56402
TM0826wk	TM08	Week 26	FMT	Male	193	71522	35317
TM09BL	TM09	Baseline	Placebo	Male	104	37046	15138
TM096wk	TM09	Week 6	Placebo	Male	106	38604	20214
TM0912wk	TM09	Week 12	Placebo	Male	167	46754	28146
TM0926wk	TM09	Week 26	Placebo	Male	196	47121	29897
TM10BL	TM10	Baseline	FMT	Male	76	25410	19409
TM106wk	TM10	Week 6	FMT	Male	96	38175	23030
TM1012wk	TM10	Week 12	FMT	Male	126	55953	22023
TM1026wk	TM10	Week 26	FMT	Male	193	71742	41165
TM11BL	TM11	Baseline	FMT	Male	156	45216	22643
TM12BL	TM12	Baseline	Placebo	Male	134	50296	23907
TM126wk	TM12	Week 6	Placebo	Male	110	41096	24046
TM1212wk	TM12	Week 12	Placebo	Male	163	56724	31472
TM1226wk	TM12	Week 26	Placebo	Male	108	42311	25659
TM13BL	TM13	Baseline	Placebo	Male	115	54525	42114
TM136wk	TM13	Week 6	Placebo	Male	175	68302	65239
TM1312wk	TM13	Week 12	Placebo	Male	181	65609	57205
TM1326wk	TM13	Week 26	Placebo	Male	120	52377	39331
TM14BL	TM14	Baseline	FMT	Male	146	48923	39856
TM146wk	TM14	Week 6	FMT	Male	122	47403	29422
TM1412wk	TM14	Week 12	FMT	Male	126	44646	25315
TM1426wk	TM14	Week 26	FMT	Male	162	53949	44573
TM15BL	TM15	Baseline	Placebo	Male	156	55766	36170
TM156wk	TM15	Week 6	Placebo	Male	114	46126	35084
TM16BL	TM16	Baseline	Placebo	Male	129	66470	52883
TM166wk	TM16	Week 6	Placebo	Male	134	54891	65643
TM1612wk	TM16	Week 12	Placebo	Male	160	64514	62122
TM1626wk	TM16	Week 26	Placebo	Male	173	60426	65630
TM17BL	TM17	Baseline	FMT	Male	112	36682	16157
TM176wk	TM17	Week 6	FMT	Male	195	49833	39235
TM1712wk	TM17	Week 12	FMT	Male	139	43726	30954
TM1726wk	TM17	Week 26	FMT	Male	181	55511	32915
TM18BL	TM18	Baseline	FMT	Male	135	49855	24778
TM186wk	TM18	Week 6	FMT	Male	87	41129	17890
TM1812wk	TM18	Week 12	FMT	Male	109	41553	19807
TM1826wk	TM18	Week 26	FMT	Male	62	45067	18696
TM19BL	TM19	Baseline	FMT	Male	144	50114	29669
TM20BL	TM20	Baseline	Placebo	Male	179	75937	60909
TM206wk	TM20	Week 6	Placebo	Male	159	63935	55777
TM2012wk	TM20	Week 12	Placebo	Male	181	57972	48171
TM2026wk	TM20	Week 26	Placebo	Male	153	55460	60975
TM21BL	TM21	Baseline	FMT	Male	93	33339	25487
TM216wk	TM21	Week 6	FMT	Male	142	44301	27005
TM2112wk	TM21	Week 12	FMT	Male	87	34702	15289
TM2126wk	TM21	Week 26	FMT	Male	179	71213	43277
TM22BL	TM22	Baseline	Placebo	Male	90	44915	19009
TM226wk	TM22	Week 6	Placebo	Male	165	42867	27019
TM2212wk	TM22	Week 12	Placebo	Male	116	52185	17743
TM2226wk	TM22	Week 26	Placebo	Male	85	34471	23464
TM23BL	TM23	Baseline	Placebo	Male	93	39246	26532
TM236wk	TM23	Week 6	Placebo	Male	147	52977	21342
TM2312wk	TM23	Week 12	Placebo	Male	140	61007	40486
TM2326wk	TM23	Week 26	Placebo	Male	73	33940	23166
TM24BL	TM24	Baseline	Placebo	Male	164	65780	53569
TM246wk	TM24	Week 6	Placebo	Male	134	57748	49897
TM2412wk	TM24	Week 12	Placebo	Male	116	50609	41356
TM2426wk	TM24	Week 26	Placebo	Male	189	71222	52735
TM25BL	TM25	Baseline	Placebo	Male	109	50130	24325
TM256wk	TM25	Week 6	Placebo	Male	136	53177	33931
TM2512wk	TM25	Week 12	Placebo	Male	153	49372	37395
TM2526wk	TM25	Week 26	Placebo	Male	162	41468	35611
TM27BL	TM27	Baseline	Placebo	Male	160	56165	45705
TM276wk	TM27	Week 6	Placebo	Male	208	65578	47289
TM2712wk	TM27	Week 12	Placebo	Male	138	45993	35282
TM2726wk	TM27	Week 26	Placebo	Male	185	63287	45801
TM28BL	TM28	Baseline	FMT	Male	221	73252	57984
TM286wk	TM28	Week 6	FMT	Male	138	57896	33064
TM2812wk	TM28	Week 12	FMT	Male	111	58278	36692
TM2826wk	TM28	Week 26	FMT	Male	188	71563	54015
TM29BL	TM29	Baseline	FMT	Male	164	61034	55333
TM296wk	TM29	Week 6	FMT	Male	119	43219	24003
TM2912wk	TM29	Week 12	FMT	Male	87	28202	21326
TM2926wk	TM29	Week 26	FMT	Male	165	49662	33127
TM30BL	TM30	Baseline	FMT	Male	202	80392	56280
TM306wk	TM30	Week 6	FMT	Male	149	69962	59741
TM3012wk	TM30	Week 12	FMT	Male	203	79601	55962
TM3026wk	TM30	Week 26	FMT	Male	215	85937	67692
TM32BL	TM32	Baseline	Placebo	Male	140	43141	22314
TM326wk	TM32	Week 6	Placebo	Male	152	49442	31060
TM3212wk	TM32	Week 12	Placebo	Male	49	19401	8279
TM3226wk	TM32	Week 26	Placebo	Male	86	32273	18320
TM33BL	TM33	Baseline	Placebo	Male	110	39239	20992
TM336wk	TM33	Week 6	Placebo	Male	66	33608	8878
TM3312wk	TM33	Week 12	Placebo	Male	78	40129	17821
TM3326wk	TM33	Week 26	Placebo	Male	119	47398	22265
TM34BL	TM34	Baseline	FMT	Male	156	57338	35166
TM346wk	TM34	Week 6	FMT	Male	127	53463	40037
TM3412wk	TM34	Week 12	FMT	Male	116	60788	45195
TM3426wk	TM34	Week 26	FMT	Male	236	64296	48839
TM35BL	TM35	Baseline	FMT	Male	185	73694	56431
TM356wk	TM35	Week 6	FMT	Male	113	51661	30656
TM36BL	TM36	Baseline	Placebo	Male	166	63934	38478
TM366wk	TM36	Week 6	Placebo	Male	189	63975	25781
TM3612wk	TM36	Week 12	Placebo	Male	114	54315	21589
TM3626wk	TM36	Week 26	Placebo	Male	152	50167	18713
TM37BL	TM37	Baseline	Placebo	Male	197	50019	37335
TM39BL	TM39	Baseline	Placebo	Male	157	57813	45443
TM396wk	TM39	Week 6	Placebo	Male	132	52429	40966
TM3912wk	TM39	Week 12	Placebo	Male	125	54944	44569
TM3926wk	TM39	Week 26	Placebo	Male	139	55824	38218
